# Supplementary material for: Dynamics of hepatic gene expression and serum cytokine profiles in single and double-hit burn and sepsis animal models
Source: Data Brief. 2015 Mar 11;3:229–33. doi: 10.1016/j.dib.2015.02.018 (PMC4510136; doi:10.1016/j.dib.2015.02.018)
Supplement: Supplementary file 1 — Supplementary data [file mmc1.zip]

Archive with 200 entries (179 files):
- Data.in.Brief.Revised020614/
- Data.in.Brief.Revised020614/.DS_Store
- __MACOSX/
- __MACOSX/Data.in.Brief.Revised020614/
- __MACOSX/Data.in.Brief.Revised020614/._.DS_Store
- Data.in.Brief.Revised020614/DatainBrief_GeneExpressionData/
- Data.in.Brief.Revised020614/DatainBrief_GeneExpressionData/.DS_Store
- __MACOSX/Data.in.Brief.Revised020614/DatainBrief_GeneExpressionData/
- __MACOSX/Data.in.Brief.Revised020614/DatainBrief_GeneExpressionData/._.DS_Store
- Data.in.Brief.Revised020614/DatainBrief_GeneExpressionData/Batch 1/
- Data.in.Brief.Revised020614/DatainBrief_GeneExpressionData/Batch 1/.DS_Store
- __MACOSX/Data.in.Brief.Revised020614/DatainBrief_GeneExpressionData/Batch 1/
- __MACOSX/Data.in.Brief.Revised020614/DatainBrief_GeneExpressionData/Batch 1/._.DS_Store
- Data.in.Brief.Revised020614/DatainBrief_GeneExpressionData/Batch 1/Burn/
- Data.in.Brief.Revised020614/DatainBrief_GeneExpressionData/Batch 1/Burn/B-00-1.CEL
- __MACOSX/Data.in.Brief.Revised020614/DatainBrief_GeneExpressionData/Batch 1/Burn/
- __MACOSX/Data.in.Brief.Revised020614/DatainBrief_GeneExpressionData/Batch 1/Burn/._B-00-1.CEL
- Data.in.Brief.Revised020614/DatainBrief_GeneExpressionData/Batch 1/Burn/B-00-2.CEL
- __MACOSX/Data.in.Brief.Revised020614/DatainBrief_GeneExpressionData/Batch 1/Burn/._B-00-2.CEL
- Data.in.Brief.Revised020614/DatainBrief_GeneExpressionData/Batch 1/Burn/B-00-3.CEL
- Data.in.Brief.Revised020614/DatainBrief_GeneExpressionData/Batch 1/Burn/B-02-1.CEL
- Data.in.Brief.Revised020614/DatainBrief_GeneExpressionData/Batch 1/Burn/B-02-2.CEL
- Data.in.Brief.Revised020614/DatainBrief_GeneExpressionData/Batch 1/Burn/B-02-3.CEL
- Data.in.Brief.Revised020614/DatainBrief_GeneExpressionData/Batch 1/Burn/B-04-1.CEL
- Data.in.Brief.Revised020614/DatainBrief_GeneExpressionData/Batch 1/Burn/B-04-2.CEL
- Data.in.Brief.Revised020614/DatainBrief_GeneExpressionData/Batch 1/Burn/B-04-3.CEL
- Data.in.Brief.Revised020614/DatainBrief_GeneExpressionData/Batch 1/Burn/B-08-1.CEL
- Data.in.Brief.Revised020614/DatainBrief_GeneExpressionData/Batch 1/Burn/B-08-2.CEL
- Data.in.Brief.Revised020614/DatainBrief_GeneExpressionData/Batch 1/Burn/B-08-3.CEL
- Data.in.Brief.Revised020614/DatainBrief_GeneExpressionData/Batch 1/Burn/B-16-1.CEL
- Data.in.Brief.Revised020614/DatainBrief_GeneExpressionData/Batch 1/Burn/B-16-2.CEL
- Data.in.Brief.Revised020614/DatainBrief_GeneExpressionData/Batch 1/Burn/B-16-3.CEL
- Data.in.Brief.Revised020614/DatainBrief_GeneExpressionData/Batch 1/Burn/B-24-1.CEL
- Data.in.Brief.Revised020614/DatainBrief_GeneExpressionData/Batch 1/Burn/B-24-2.CEL
- Data.in.Brief.Revised020614/DatainBrief_GeneExpressionData/Batch 1/Burn/B-24-3.CEL
- Data.in.Brief.Revised020614/DatainBrief_GeneExpressionData/Batch 1/Shamburn/
- Data.in.Brief.Revised020614/DatainBrief_GeneExpressionData/Batch 1/Shamburn/S-00-1.CEL
- Data.in.Brief.Revised020614/DatainBrief_GeneExpressionData/Batch 1/Shamburn/S-00-2.CEL
- Data.in.Brief.Revised020614/DatainBrief_GeneExpressionData/Batch 1/Shamburn/S-00-3.CEL
- Data.in.Brief.Revised020614/DatainBrief_GeneExpressionData/Batch 1/Shamburn/S-02-1.CEL
- Data.in.Brief.Revised020614/DatainBrief_GeneExpressionData/Batch 1/Shamburn/S-02-2.CEL
- Data.in.Brief.Revised020614/DatainBrief_GeneExpressionData/Batch 1/Shamburn/S-02-3.CEL
- Data.in.Brief.Revised020614/DatainBrief_GeneExpressionData/Batch 1/Shamburn/S-04-1.CEL
- Data.in.Brief.Revised020614/DatainBrief_GeneExpressionData/Batch 1/Shamburn/S-04-2.CEL
- Data.in.Brief.Revised020614/DatainBrief_GeneExpressionData/Batch 1/Shamburn/S-04-3.CEL
- Data.in.Brief.Revised020614/DatainBrief_GeneExpressionData/Batch 1/Shamburn/S-08-1.CEL
- Data.in.Brief.Revised020614/DatainBrief_GeneExpressionData/Batch 1/Shamburn/S-08-2.CEL
- Data.in.Brief.Revised020614/DatainBrief_GeneExpressionData/Batch 1/Shamburn/S-08-3.CEL
- Data.in.Brief.Revised020614/DatainBrief_GeneExpressionData/Batch 1/Shamburn/S-16-1.CEL
- Data.in.Brief.Revised020614/DatainBrief_GeneExpressionData/Batch 1/Shamburn/S-16-2.CEL
- Data.in.Brief.Revised020614/DatainBrief_GeneExpressionData/Batch 1/Shamburn/S-16-3.CEL
- Data.in.Brief.Revised020614/DatainBrief_GeneExpressionData/Batch 1/Shamburn/S-24-1.CEL
- Data.in.Brief.Revised020614/DatainBrief_GeneExpressionData/Batch 1/Shamburn/S-24-2.CEL
- Data.in.Brief.Revised020614/DatainBrief_GeneExpressionData/Batch 1/Shamburn/S-24-3.CEL
- Data.in.Brief.Revised020614/DatainBrief_GeneExpressionData/Batch 2/
- Data.in.Brief.Revised020614/DatainBrief_GeneExpressionData/Batch 2/Burn-CLP/
- Data.in.Brief.Revised020614/DatainBrief_GeneExpressionData/Batch 2/Burn-CLP/B-CLP-02-1.CEL
- Data.in.Brief.Revised020614/DatainBrief_GeneExpressionData/Batch 2/Burn-CLP/B-CLP-02-2.CEL
- Data.in.Brief.Revised020614/DatainBrief_GeneExpressionData/Batch 2/Burn-CLP/B-CLP-02-3.CEL
- Data.in.Brief.Revised020614/DatainBrief_GeneExpressionData/Batch 2/Burn-CLP/B-CLP-04-1.CEL
- Data.in.Brief.Revised020614/DatainBrief_GeneExpressionData/Batch 2/Burn-CLP/B-CLP-04-2.CEL
- Data.in.Brief.Revised020614/DatainBrief_GeneExpressionData/Batch 2/Burn-CLP/B-CLP-04-3.CEL
- Data.in.Brief.Revised020614/DatainBrief_GeneExpressionData/Batch 2/Burn-CLP/B-CLP-08-1.CEL
- Data.in.Brief.Revised020614/DatainBrief_GeneExpressionData/Batch 2/Burn-CLP/B-CLP-08-2.CEL
- Data.in.Brief.Revised020614/DatainBrief_GeneExpressionData/Batch 2/Burn-CLP/B-CLP-08-3.CEL
- Data.in.Brief.Revised020614/DatainBrief_GeneExpressionData/Batch 2/Burn-CLP/B-CLP-12-1.CEL
- Data.in.Brief.Revised020614/DatainBrief_GeneExpressionData/Batch 2/Burn-CLP/B-CLP-12-2.CEL
- Data.in.Brief.Revised020614/DatainBrief_GeneExpressionData/Batch 2/Burn-CLP/B-CLP-12-3.CEL
- Data.in.Brief.Revised020614/DatainBrief_GeneExpressionData/Batch 2/Burn-CLP/B-CLP-120-1.CEL
- Data.in.Brief.Revised020614/DatainBrief_GeneExpressionData/Batch 2/Burn-CLP/B-CLP-120-2.CEL
- Data.in.Brief.Revised020614/DatainBrief_GeneExpressionData/Batch 2/Burn-CLP/B-CLP-120-3.CEL
- Data.in.Brief.Revised020614/DatainBrief_GeneExpressionData/Batch 2/Burn-CLP/B-CLP-16-1.CEL
- Data.in.Brief.Revised020614/DatainBrief_GeneExpressionData/Batch 2/Burn-CLP/B-CLP-16-2.CEL
- Data.in.Brief.Revised020614/DatainBrief_GeneExpressionData/Batch 2/Burn-CLP/B-CLP-16-3.CEL
- Data.in.Brief.Revised020614/DatainBrief_GeneExpressionData/Batch 2/Burn-CLP/B-CLP-192-1*.CEL
- Data.in.Brief.Revised020614/DatainBrief_GeneExpressionData/Batch 2/Burn-CLP/B-CLP-192-2.CEL
- Data.in.Brief.Revised020614/DatainBrief_GeneExpressionData/Batch 2/Burn-CLP/B-CLP-192-3.CEL
- Data.in.Brief.Revised020614/DatainBrief_GeneExpressionData/Batch 2/Burn-CLP/B-CLP-20-1.CEL
- Data.in.Brief.Revised020614/DatainBrief_GeneExpressionData/Batch 2/Burn-CLP/B-CLP-20-2.CEL
- Data.in.Brief.Revised020614/DatainBrief_GeneExpressionData/Batch 2/Burn-CLP/B-CLP-20-3.CEL
- Data.in.Brief.Revised020614/DatainBrief_GeneExpressionData/Batch 2/Burn-CLP/B-CLP-24-1.CEL
- Data.in.Brief.Revised020614/DatainBrief_GeneExpressionData/Batch 2/Burn-CLP/B-CLP-24-2.CEL
- Data.in.Brief.Revised020614/DatainBrief_GeneExpressionData/Batch 2/Burn-CLP/B-CLP-24-3.CEL
- __MACOSX/Data.in.Brief.Revised020614/DatainBrief_GeneExpressionData/Batch 2/
- __MACOSX/Data.in.Brief.Revised020614/DatainBrief_GeneExpressionData/Batch 2/Burn-CLP/
- __MACOSX/Data.in.Brief.Revised020614/DatainBrief_GeneExpressionData/Batch 2/Burn-CLP/._B-CLP-24-3.CEL
- Data.in.Brief.Revised020614/DatainBrief_GeneExpressionData/Batch 2/Burn-CLP/B-CLP-48-1.CEL
- Data.in.Brief.Revised020614/DatainBrief_GeneExpressionData/Batch 2/Burn-CLP/B-CLP-48-2.CEL
- Data.in.Brief.Revised020614/DatainBrief_GeneExpressionData/Batch 2/Burn-CLP/B-CLP-48-3.CEL
- Data.in.Brief.Revised020614/DatainBrief_GeneExpressionData/Batch 2/Burn-SCLP/
- Data.in.Brief.Revised020614/DatainBrief_GeneExpressionData/Batch 2/Burn-SCLP/B-SCLP-02-1.CEL
- Data.in.Brief.Revised020614/DatainBrief_GeneExpressionData/Batch 2/Burn-SCLP/B-SCLP-02-2.CEL
- Data.in.Brief.Revised020614/DatainBrief_GeneExpressionData/Batch 2/Burn-SCLP/B-SCLP-02-3.CEL
- Data.in.Brief.Revised020614/DatainBrief_GeneExpressionData/Batch 2/Burn-SCLP/B-SCLP-04-1.CEL
- Data.in.Brief.Revised020614/DatainBrief_GeneExpressionData/Batch 2/Burn-SCLP/B-SCLP-04-2.CEL
- __MACOSX/Data.in.Brief.Revised020614/DatainBrief_GeneExpressionData/Batch 2/Burn-SCLP/
- __MACOSX/Data.in.Brief.Revised020614/DatainBrief_GeneExpressionData/Batch 2/Burn-SCLP/._B-SCLP-04-2.CEL
- Data.in.Brief.Revised020614/DatainBrief_GeneExpressionData/Batch 2/Burn-SCLP/B-SCLP-04-3.CEL
- Data.in.Brief.Revised020614/DatainBrief_GeneExpressionData/Batch 2/Burn-SCLP/B-SCLP-08-1.CEL
- Data.in.Brief.Revised020614/DatainBrief_GeneExpressionData/Batch 2/Burn-SCLP/B-SCLP-08-2.CEL
- Data.in.Brief.Revised020614/DatainBrief_GeneExpressionData/Batch 2/Burn-SCLP/B-SCLP-08-3.CEL
- Data.in.Brief.Revised020614/DatainBrief_GeneExpressionData/Batch 2/Burn-SCLP/B-SCLP-12-1.CEL
- Data.in.Brief.Revised020614/DatainBrief_GeneExpressionData/Batch 2/Burn-SCLP/B-SCLP-12-2.CEL
- __MACOSX/Data.in.Brief.Revised020614/DatainBrief_GeneExpressionData/Batch 2/Burn-SCLP/._B-SCLP-12-2.CEL
- Data.in.Brief.Revised020614/DatainBrief_GeneExpressionData/Batch 2/Burn-SCLP/B-SCLP-12-3.CEL
- Data.in.Brief.Revised020614/DatainBrief_GeneExpressionData/Batch 2/Burn-SCLP/B-SCLP-120-1.CEL
- Data.in.Brief.Revised020614/DatainBrief_GeneExpressionData/Batch 2/Burn-SCLP/B-SCLP-120-2.CEL
- Data.in.Brief.Revised020614/DatainBrief_GeneExpressionData/Batch 2/Burn-SCLP/B-SCLP-120-3.CEL
- Data.in.Brief.Revised020614/DatainBrief_GeneExpressionData/Batch 2/Burn-SCLP/B-SCLP-16-1.CEL
- Data.in.Brief.Revised020614/DatainBrief_GeneExpressionData/Batch 2/Burn-SCLP/B-SCLP-16-2.CEL
- Data.in.Brief.Revised020614/DatainBrief_GeneExpressionData/Batch 2/Burn-SCLP/B-SCLP-16-3.CEL
- Data.in.Brief.Revised020614/DatainBrief_GeneExpressionData/Batch 2/Burn-SCLP/B-SCLP-192-1.CEL
- Data.in.Brief.Revised020614/DatainBrief_GeneExpressionData/Batch 2/Burn-SCLP/B-SCLP-192-2.CEL
- Data.in.Brief.Revised020614/DatainBrief_GeneExpressionData/Batch 2/Burn-SCLP/B-SCLP-192-3.CEL
- Data.in.Brief.Revised020614/DatainBrief_GeneExpressionData/Batch 2/Burn-SCLP/B-SCLP-20-1.CEL
- Data.in.Brief.Revised020614/DatainBrief_GeneExpressionData/Batch 2/Burn-SCLP/B-SCLP-20-2.CEL
- Data.in.Brief.Revised020614/DatainBrief_GeneExpressionData/Batch 2/Burn-SCLP/B-SCLP-20-3.CEL
- Data.in.Brief.Revised020614/DatainBrief_GeneExpressionData/Batch 2/Burn-SCLP/B-SCLP-24-1.CEL
- Data.in.Brief.Revised020614/DatainBrief_GeneExpressionData/Batch 2/Burn-SCLP/B-SCLP-24-2.CEL
- Data.in.Brief.Revised020614/DatainBrief_GeneExpressionData/Batch 2/Burn-SCLP/B-SCLP-24-3.CEL
- Data.in.Brief.Revised020614/DatainBrief_GeneExpressionData/Batch 2/Burn-SCLP/B-SCLP-48-1.CEL
- __MACOSX/Data.in.Brief.Revised020614/DatainBrief_GeneExpressionData/Batch 2/Burn-SCLP/._B-SCLP-48-1.CEL
- Data.in.Brief.Revised020614/DatainBrief_GeneExpressionData/Batch 2/Burn-SCLP/B-SCLP-48-2.CEL
- Data.in.Brief.Revised020614/DatainBrief_GeneExpressionData/Batch 2/Burn-SCLP/B-SCLP-48-3.CEL
- __MACOSX/Data.in.Brief.Revised020614/DatainBrief_GeneExpressionData/Batch 2/Burn-SCLP/._B-SCLP-48-3.CEL
- Data.in.Brief.Revised020614/DatainBrief_GeneExpressionData/Batch 2/Shamburn/
- Data.in.Brief.Revised020614/DatainBrief_GeneExpressionData/Batch 2/Shamburn/N-00-1.CEL
- __MACOSX/Data.in.Brief.Revised020614/DatainBrief_GeneExpressionData/Batch 2/Shamburn/
- __MACOSX/Data.in.Brief.Revised020614/DatainBrief_GeneExpressionData/Batch 2/Shamburn/._N-00-1.CEL
- Data.in.Brief.Revised020614/DatainBrief_GeneExpressionData/Batch 2/Shamburn/N-00-2.CEL
- Data.in.Brief.Revised020614/DatainBrief_GeneExpressionData/Batch 2/Shamburn/N-00-3.CEL
- Data.in.Brief.Revised020614/DatainBrief_GeneExpressionData/Batch 2/Shamburn-CLP/
- Data.in.Brief.Revised020614/DatainBrief_GeneExpressionData/Batch 2/Shamburn-CLP/S-CLP-02-1.CEL
- Data.in.Brief.Revised020614/DatainBrief_GeneExpressionData/Batch 2/Shamburn-CLP/S-CLP-02-2.CEL
- Data.in.Brief.Revised020614/DatainBrief_GeneExpressionData/Batch 2/Shamburn-CLP/S-CLP-02-3.CEL
- Data.in.Brief.Revised020614/DatainBrief_GeneExpressionData/Batch 2/Shamburn-CLP/S-CLP-04-1.CEL
- Data.in.Brief.Revised020614/DatainBrief_GeneExpressionData/Batch 2/Shamburn-CLP/S-CLP-04-2.CEL
- Data.in.Brief.Revised020614/DatainBrief_GeneExpressionData/Batch 2/Shamburn-CLP/S-CLP-04-3.CEL
- Data.in.Brief.Revised020614/DatainBrief_GeneExpressionData/Batch 2/Shamburn-CLP/S-CLP-08-1.CEL
- Data.in.Brief.Revised020614/DatainBrief_GeneExpressionData/Batch 2/Shamburn-CLP/S-CLP-08-2.CEL
- Data.in.Brief.Revised020614/DatainBrief_GeneExpressionData/Batch 2/Shamburn-CLP/S-CLP-08-3.CEL
- __MACOSX/Data.in.Brief.Revised020614/DatainBrief_GeneExpressionData/Batch 2/Shamburn-CLP/
- __MACOSX/Data.in.Brief.Revised020614/DatainBrief_GeneExpressionData/Batch 2/Shamburn-CLP/._S-CLP-08-3.CEL
- Data.in.Brief.Revised020614/DatainBrief_GeneExpressionData/Batch 2/Shamburn-CLP/S-CLP-12-1.CEL
- Data.in.Brief.Revised020614/DatainBrief_GeneExpressionData/Batch 2/Shamburn-CLP/S-CLP-12-2.CEL
- Data.in.Brief.Revised020614/DatainBrief_GeneExpressionData/Batch 2/Shamburn-CLP/S-CLP-12-3.CEL
- Data.in.Brief.Revised020614/DatainBrief_GeneExpressionData/Batch 2/Shamburn-CLP/S-CLP-120-1.CEL
- Data.in.Brief.Revised020614/DatainBrief_GeneExpressionData/Batch 2/Shamburn-CLP/S-CLP-120-2.CEL
- Data.in.Brief.Revised020614/DatainBrief_GeneExpressionData/Batch 2/Shamburn-CLP/S-CLP-120-3.CEL
- Data.in.Brief.Revised020614/DatainBrief_GeneExpressionData/Batch 2/Shamburn-CLP/S-CLP-16-1.CEL
- Data.in.Brief.Revised020614/DatainBrief_GeneExpressionData/Batch 2/Shamburn-CLP/S-CLP-16-2.CEL
- Data.in.Brief.Revised020614/DatainBrief_GeneExpressionData/Batch 2/Shamburn-CLP/S-CLP-16-3.CEL
- __MACOSX/Data.in.Brief.Revised020614/DatainBrief_GeneExpressionData/Batch 2/Shamburn-CLP/._S-CLP-16-3.CEL
- Data.in.Brief.Revised020614/DatainBrief_GeneExpressionData/Batch 2/Shamburn-CLP/S-CLP-192-1.CEL
- Data.in.Brief.Revised020614/DatainBrief_GeneExpressionData/Batch 2/Shamburn-CLP/S-CLP-192-2.CEL
- Data.in.Brief.Revised020614/DatainBrief_GeneExpressionData/Batch 2/Shamburn-CLP/S-CLP-192-3.CEL
- Data.in.Brief.Revised020614/DatainBrief_GeneExpressionData/Batch 2/Shamburn-CLP/S-CLP-20-1.CEL
- Data.in.Brief.Revised020614/DatainBrief_GeneExpressionData/Batch 2/Shamburn-CLP/S-CLP-20-2.CEL
- Data.in.Brief.Revised020614/DatainBrief_GeneExpressionData/Batch 2/Shamburn-CLP/S-CLP-20-3.CEL
- Data.in.Brief.Revised020614/DatainBrief_GeneExpressionData/Batch 2/Shamburn-CLP/S-CLP-24-1.CEL
- Data.in.Brief.Revised020614/DatainBrief_GeneExpressionData/Batch 2/Shamburn-CLP/S-CLP-24-2.CEL
- Data.in.Brief.Revised020614/DatainBrief_GeneExpressionData/Batch 2/Shamburn-CLP/S-CLP-24-3.CEL
- Data.in.Brief.Revised020614/DatainBrief_GeneExpressionData/Batch 2/Shamburn-CLP/S-CLP-48-1.CEL
- Data.in.Brief.Revised020614/DatainBrief_GeneExpressionData/Batch 2/Shamburn-CLP/S-CLP-48-2.CEL
- Data.in.Brief.Revised020614/DatainBrief_GeneExpressionData/Batch 2/Shamburn-CLP/S-CLP-48-3.CEL
- Data.in.Brief.Revised020614/DatainBrief_GeneExpressionData/Batch 2/Shamburn-SCLP/
- Data.in.Brief.Revised020614/DatainBrief_GeneExpressionData/Batch 2/Shamburn-SCLP/S-SCLP-02-1.CEL
- Data.in.Brief.Revised020614/DatainBrief_GeneExpressionData/Batch 2/Shamburn-SCLP/S-SCLP-02-2.CEL
- Data.in.Brief.Revised020614/DatainBrief_GeneExpressionData/Batch 2/Shamburn-SCLP/S-SCLP-02-3.CEL
- Data.in.Brief.Revised020614/DatainBrief_GeneExpressionData/Batch 2/Shamburn-SCLP/S-SCLP-04-1.CEL
- Data.in.Brief.Revised020614/DatainBrief_GeneExpressionData/Batch 2/Shamburn-SCLP/S-SCLP-04-2.CEL
- Data.in.Brief.Revised020614/DatainBrief_GeneExpressionData/Batch 2/Shamburn-SCLP/S-SCLP-04-3.CEL
- Data.in.Brief.Revised020614/DatainBrief_GeneExpressionData/Batch 2/Shamburn-SCLP/S-SCLP-08-1.CEL
- Data.in.Brief.Revised020614/DatainBrief_GeneExpressionData/Batch 2/Shamburn-SCLP/S-SCLP-08-2.CEL
- Data.in.Brief.Revised020614/DatainBrief_GeneExpressionData/Batch 2/Shamburn-SCLP/S-SCLP-08-3.CEL
- Data.in.Brief.Revised020614/DatainBrief_GeneExpressionData/Batch 2/Shamburn-SCLP/S-SCLP-12-1.CEL
- Data.in.Brief.Revised020614/DatainBrief_GeneExpressionData/Batch 2/Shamburn-SCLP/S-SCLP-12-2.CEL
- Data.in.Brief.Revised020614/DatainBrief_GeneExpressionData/Batch 2/Shamburn-SCLP/S-SCLP-12-3.CEL
- Data.in.Brief.Revised020614/DatainBrief_GeneExpressionData/Batch 2/Shamburn-SCLP/S-SCLP-120-1.CEL
- Data.in.Brief.Revised020614/DatainBrief_GeneExpressionData/Batch 2/Shamburn-SCLP/S-SCLP-120-2.CEL
- Data.in.Brief.Revised020614/DatainBrief_GeneExpressionData/Batch 2/Shamburn-SCLP/S-SCLP-120-3.CEL
- Data.in.Brief.Revised020614/DatainBrief_GeneExpressionData/Batch 2/Shamburn-SCLP/S-SCLP-16-1.CEL
- Data.in.Brief.Revised020614/DatainBrief_GeneExpressionData/Batch 2/Shamburn-SCLP/S-SCLP-16-2.CEL
- Data.in.Brief.Revised020614/DatainBrief_GeneExpressionData/Batch 2/Shamburn-SCLP/S-SCLP-16-3.CEL
- Data.in.Brief.Revised020614/DatainBrief_GeneExpressionData/Batch 2/Shamburn-SCLP/S-SCLP-192-1.CEL
- Data.in.Brief.Revised020614/DatainBrief_GeneExpressionData/Batch 2/Shamburn-SCLP/S-SCLP-192-2.CEL
- Data.in.Brief.Revised020614/DatainBrief_GeneExpressionData/Batch 2/Shamburn-SCLP/S-SCLP-192-3.CEL
- Data.in.Brief.Revised020614/DatainBrief_GeneExpressionData/Batch 2/Shamburn-SCLP/S-SCLP-20-1.CEL
- Data.in.Brief.Revised020614/DatainBrief_GeneExpressionData/Batch 2/Shamburn-SCLP/S-SCLP-20-2.CEL
- Data.in.Brief.Revised020614/DatainBrief_GeneExpressionData/Batch 2/Shamburn-SCLP/S-SCLP-20-3.CEL
- Data.in.Brief.Revised020614/DatainBrief_GeneExpressionData/Batch 2/Shamburn-SCLP/S-SCLP-24-1.CEL
- Data.in.Brief.Revised020614/DatainBrief_GeneExpressionData/Batch 2/Shamburn-SCLP/S-SCLP-24-2.CEL
- Data.in.Brief.Revised020614/DatainBrief_GeneExpressionData/Batch 2/Shamburn-SCLP/S-SCLP-24-3.CEL
- Data.in.Brief.Revised020614/DatainBrief_GeneExpressionData/Batch 2/Shamburn-SCLP/S-SCLP-48-1.CEL
- Data.in.Brief.Revised020614/DatainBrief_GeneExpressionData/Batch 2/Shamburn-SCLP/S-SCLP-48-2.CEL
- Data.in.Brief.Revised020614/DatainBrief_GeneExpressionData/Batch 2/Shamburn-SCLP/S-SCLP-48-3.CEL
- Data.in.Brief.Revised020614/DatainBrief_GeneExpressionData/DatainBriefAnnotation.xls
- __MACOSX/Data.in.Brief.Revised020614/DatainBrief_GeneExpressionData/._DatainBriefAnnotation.xls
- Data.in.Brief.Revised020614/SerumCytokineProfiles.xls
- __MACOSX/Data.in.Brief.Revised020614/._SerumCytokineProfiles.xls
