# Supplementary material for: Dynamics of hepatic gene expression and serum cytokine profiles in single and double-hit burn and sepsis animal models
Source: Data Brief. 2015 Mar 11;3:229–33. doi: 10.1016/j.dib.2015.02.018 (PMC4510136; doi:10.1016/j.dib.2015.02.018)
Supplement: Supplementary file 1 — Supplementary data [file mmc1.zip › Data.in.Brief.Revised020614/DatainBrief_GeneExpressionData/DatainBriefAnnotation.xls]

## Sheet: Data Summary
Gene Expression Datasets
Microarray data were collected in 2 batches
Batch 1
Injury	Time Point (h)
Sham (S)	0	2	4	8	16	24
Burn (B)	0	2	4	8	16	24
Batch 2
Injury	Time Point (h)
S-SCLP	0 (N-00)	2	4	8	12	16	20	24	48	120	192
S-CLP		2	4	8	12	16	20	24	48	120	192
B-SCLP		2	4	8	12	16	20	24	48	120	192
B-CLP		2	4	8	12	16	20	24	48	120	192
*All time points have triplicate data
Publications and parts of the data used
Yang, Qian, et al. "Dynamics of short-term gene expression profiling in liver following thermal injury." Journal of Surgical Research 176.2 (2012): 549-558.
Injury	Time Point (h)
Sham (S)	0	2	4	8	16	24
Burn (B)	0	2	4	8	16	24
Yang, Qian, et al. "Dynamics of hepatic gene expression profile in a rat cecal ligation and puncture model." Journal of Surgical Research 176.2 (2012): 583-600.
Injury	Time Point (h)
Sham (S)	0	2	4	8	16	24
CLP	0 (N-00)	2	4	8	16	24
SCLP	0 (N-00)	2	4	8	16	24
Mattick, John SA, et al. "Long-term gene expression profile dynamics following cecal ligation and puncture in the rat." Journal of Surgical Research (2012).
Injury	Time Point (h)
S-SCLP	0 (N-00)	24	48	120	192
S-CLP	0 (N-00)	24	48	120	192
Mattick, John SA, et al. "Impact of burn priming on immune and metabolic functions of whole Liver in a rat cecal ligation and puncture model." International journal of burns and trauma 3.1 (2013): 55.
Injury	Time Point (h)
S-CLP	2	4	8	12	16	20	24	48	120	192
B-CLP	2	4	8	12	16	20	24	48	120	192
T. T. Nguyen et al. “Bioinformatics analysis of transcriptional regulation of circadian genes in rat liver,” BMC Bioinformatics, vol. 15, no. 1, p. 83, Mar. 2014.
Injury	Time Point (h)
Sham (S)	0	2	4	8	16	24

## Sheet: Batch 1
File Name	Treatment	Sample Collection Points (Hours)
S-00-1	Shamburn	0
S-00-2	Shamburn	0
S-00-3	Shamburn	0
S-02-1	Shamburn	2
S-02-2	Shamburn	2
S-02-3	Shamburn	2
S-04-1	Shamburn	4
S-04-2	Shamburn	4
S-04-3	Shamburn	4
S-08-1	Shamburn	8
S-08-2	Shamburn	8
S-08-3	Shamburn	8
S-16-1	Shamburn	16
S-16-2	Shamburn	16
S-16-3	Shamburn	16
S-24-1	Shamburn	24
S-24-2	Shamburn	24
S-24-3	Shamburn	24
B-00-1	Burn	0
B-00-2	Burn	0
B-00-3	Burn	0
B-02-1	Burn	2
B-02-2	Burn	2
B-02-3	Burn	2
B-04-1	Burn	4
B-04-2	Burn	4
B-04-3	Burn	4
B-08-1	Burn	8
B-08-2	Burn	8
B-08-3	Burn	8
B-16-2	Burn	16
B-16-3	Burn	16
B-16-4	Burn	16
B-24-1	Burn	24
B-24-2	Burn	24
B-24-3	Burn	24

## Sheet: Batch 2
File Name	Treatment	Sample Collection Points (Hours)
N-00-1	Shamburn	0
N-00-2	Shamburn	0
N-00-3	Shamburn	0
S-SCLP-02-1	Shamburn_SCLP	2
S-SCLP-02-2	Shamburn_SCLP	2
S-SCLP-02-3	Shamburn_SCLP	2
S-SCLP-04-1	Shamburn_SCLP	4
S-SCLP-04-2	Shamburn_SCLP	4
S-SCLP-04-3	Shamburn_SCLP	4
S-SCLP-08-1	Shamburn_SCLP	8
S-SCLP-08-2	Shamburn_SCLP	8
S-SCLP-08-3	Shamburn_SCLP	8
S-SCLP-12-1	Shamburn_SCLP	12
S-SCLP-12-2	Shamburn_SCLP	12
S-SCLP-12-3	Shamburn_SCLP	12
S-SCLP-16-1	Shamburn_SCLP	16
S-SCLP-16-2	Shamburn_SCLP	16
S-SCLP-16-3	Shamburn_SCLP	16
S-SCLP-20-1	Shamburn_SCLP	20
S-SCLP-20-2	Shamburn_SCLP	20
S-SCLP-20-3	Shamburn_SCLP	20
S-SCLP-24-1	Shamburn_SCLP	24
S-SCLP-24-2	Shamburn_SCLP	24
S-SCLP-24-3	Shamburn_SCLP	24
S-SCLP-48-1	Shamburn_SCLP	48
S-SCLP-48-2	Shamburn_SCLP	48
S-SCLP-48-3	Shamburn_SCLP	48
S-SCLP-120-1	Shamburn_SCLP	120
S-SCLP-120-2	Shamburn_SCLP	120
S-SCLP-120-3	Shamburn_SCLP	120
S-SCLP-192-1	Shamburn_SCLP	192
S-SCLP-192-2	Shamburn_SCLP	192
S-SCLP-192-3	Shamburn_SCLP	192
S-CLP-02-1	Shamburn-CLP	2
S-CLP-02-2	Shamburn-CLP	2
S-CLP-02-3	Shamburn-CLP	2
S-CLP-04-1	Shamburn-CLP	4
S-CLP-04-2	Shamburn-CLP	4
S-CLP-04-3	Shamburn-CLP	4
S-CLP-08-1	Shamburn-CLP	8
S-CLP-08-2	Shamburn-CLP	8
S-CLP-08-3	Shamburn-CLP	8
S-CLP-12-1	Shamburn-CLP	12
S-CLP-12-2	Shamburn-CLP	12
S-CLP-12-3	Shamburn-CLP	12
S-CLP-16-1	Shamburn-CLP	16
S-CLP-16-2	Shamburn-CLP	16
S-CLP-16-3	Shamburn-CLP	16
S-CLP-20-1	Shamburn-CLP	20
S-CLP-20-2	Shamburn-CLP	20
S-CLP-20-3	Shamburn-CLP	20
S-CLP-24-1	Shamburn-CLP	24
S-CLP-24-2	Shamburn-CLP	24
S-CLP-24-3	Shamburn-CLP	24
S-CLP-48-1	Shamburn-CLP	48
S-CLP-48-2	Shamburn-CLP	48
S-CLP-48-3	Shamburn-CLP	48
S-CLP-120-1	Shamburn-CLP	120
S-CLP-120-2	Shamburn-CLP	120
S-CLP-120-3	Shamburn-CLP	120
S-CLP-192-1	Shamburn-CLP	192
S-CLP-192-2	Shamburn-CLP	192
S-CLP-192-3	Shamburn-CLP	192
B-SCLP-02-1	Burn-SCLP	2
B-SCLP-02-2	Burn-SCLP	2
B-SCLP-02-3	Burn-SCLP	2
B-SCLP-04-1	Burn-SCLP	4
B-SCLP-04-2	Burn-SCLP	4
B-SCLP-04-3	Burn-SCLP	4
B-SCLP-08-1	Burn-SCLP	8
B-SCLP-08-2	Burn-SCLP	8
B-SCLP-08-3	Burn-SCLP	8
B-SCLP-12-1	Burn-SCLP	12
B-SCLP-12-2	Burn-SCLP	12
B-SCLP-12-3	Burn-SCLP	12
B-SCLP-16-1	Burn-SCLP	16
B-SCLP-16-2	Burn-SCLP	16
B-SCLP-16-3	Burn-SCLP	16
B-SCLP-20-1	Burn-SCLP	20
B-SCLP-20-2	Burn-SCLP	20
B-SCLP-20-3	Burn-SCLP	20
B-SCLP-24-1	Burn-SCLP	24
B-SCLP-24-2	Burn-SCLP	24
B-SCLP-24-3	Burn-SCLP	24
B-SCLP-48-1	Burn-SCLP	48
B-SCLP-48-2	Burn-SCLP	48
B-SCLP-48-3	Burn-SCLP	48
B-SCLP-120-1	Burn-SCLP	120
B-SCLP120-2	Burn-SCLP	120
B-SCLP-120-3	Burn-SCLP	120
B-SCLP-192-1	Burn-SCLP	192
B-SCLP-192-2	Burn-SCLP	192
B-SCLP-192-3	Burn-SCLP	192
B-CLP-02-1	Burn-CLP	2
B-CLP-02-2	Burn-CLP	2
B-CLP-02-3	Burn-CLP	2
B-CLP-04-1	Burn-CLP	4
B-CLP-04-2	Burn-CLP	4
B-CLP-04-3	Burn-CLP	4
B-CLP-08-1	Burn-CLP	8
B-CLP-08-2	Burn-CLP	8
B-CLP-08-3	Burn-CLP	8
B-CLP-12-1	Burn-CLP	12
B-CLP-12-2	Burn-CLP	12
B-CLP-12-3	Burn-CLP	12
B-CLP-16-1	Burn-CLP	16
B-CLP-16-2	Burn-CLP	16
B-CLP-16-3	Burn-CLP	16
B-CLP-20-1	Burn-CLP	20
B-CLP-20-2	Burn-CLP	20
B-CLP-20-3	Burn-CLP	20
B-CLP-24-1	Burn-CLP	24
B-CLP-24-2	Burn-CLP	24
B-CLP-24-3	Burn-CLP	24
B-CLP-48-1	Burn-CLP	48
B-CLP-48-2	Burn-CLP	48
B-CLP-48-3	Burn-CLP	48
B-CLP-120-1	Burn-CLP	120
B-CLP-120-2	Burn-CLP	120
B-CLP-120-3	Burn-CLP	120
B-CLP-192-1	Burn-CLP	192
B-CLP-192-2	Burn-CLP	192
B-CLP-192-3	Burn-CLP	192
