# Supplementary material for: Dynamics of hepatic gene expression and serum cytokine profiles in single and double-hit burn and sepsis animal models
Source: Data Brief. 2015 Mar 11;3:229–33. doi: 10.1016/j.dib.2015.02.018 (PMC4510136; doi:10.1016/j.dib.2015.02.018)
Supplement: Supplementary file 1 — Supplementary data [file mmc1.zip › Data.in.Brief.Revised020614/SerumCytokineProfiles.xls]

## Sheet: Data Summary
Serum Cytokine Profile Datasets
Injury	Time Point (h)
Sham (S)	0	2	4	8	16	24
Burn (B)	0	2	4	8	16	24
S-SCLP	0	2	4	8	12	16	20	24	48	120	192
S-CLP	0	2	4	8	12	16	20	24	48	120	192
B-SCLP	0	2	4	8	12	16	20	24	48	120	192
B-CLP	0	2	4	8	12	16	20	24	48	120	192
Publications and parts of the data used
M. A. Orman, M. G. Ierapetritou, F. Berthiaume, and I. P. Androulakis, “The dynamics of the early inflammatory response in double-hit burn and sepsis animal models,” Cytokine, vol. 56, no. 2, pp. 494–502, Nov. 2011.
Injury	Time Point (h)
Sham (S)	0	2	4	8	16	24
B-SCLP	0	2	4	8	16	24
B-CLP	0	2	4	8	16	24
M. A. Orman, T. T. Nguyen, M. G. Ierapetritou, F. Berthiaume, and I. P. Androulakis, “Comparison of the cytokine and chemokine dynamics of the early inflammatory response in models of burn injury and infection,” Cytokine, vol. 55, no. 3, pp. 362–371, Sep. 2011.
Injury	Time Point (h)
Sham (S)	0	2	4	8	16	24
Burn (B)	0	2	4	8	16	24
S-SCLP	0	2	4	8	16	24
S-CLP	0	2	4	8	16	24
M. A. Orman, M. G. Ierapetritou, F. Berthiaume, and I. P. Androulakis, “Long-term dynamic profiling of inflammatory mediators in double-hit burn and sepsis animal models,” Cytokine, vol. 58, no. 2, pp. 307–315, May 2012.
Injury	Time Point (h)
S-SCLP	2	4	8	12	16	20	24	48	120	192
S-CLP	2	4	8	12	16	20	24	48	120	192
B-SCLP	2	4	8	12	16	20	24	48	120	192
B-CLP	2	4	8	12	16	20	24	48	120	192

## Sheet: Shamburn
Name	t=2 (hours)	t=2	t=2	t=4	t=4	t=4	t=8	t=8	t=8	t=12	t=12	t=12	t=16	t=16	t=16	t=20	t=20	t=20	t=24	t=24	t=24	t=0	t=0	t=0
Eotaxin	48.3645	50.284	72.3582	69.479	65.64	65.64	48.3645	50.284	52.2035	48.3645	46.445	71.3985	61.801	50.284	48.3645	61.801	50.284	48.3645	67.5595	48.3645	48.3645	47.4047	45.4853	46.445
GMCSF	102.986	139.973	129.095	134.897	147.226	117.49	112.414	148.676	150.852	116.04	172.609	97.1835	86.3047	83.4038	87.03	69.624	85.5795	68.8988	97.8665	179.862	164.367	97.1835	142.149	130.545
GCSF	22.95	18.36	16.83	12.24	18.36	20.655	19.89	21.42	24.48	16.83	22.95	18.36	19.89	16.83	21.42	22.95	15.3	16.83	17.595	21.42	27.54	18.36	24.48	16.83
IL-1alpha	255.048	293.827	571.403	589.772	338.729	408.123	212.187	204.023	342.811	163.203	273.417	465.271	404.041	175.449	246.884	436.697	291.786	118.301	436.697	269.335	334.647	273.417	257.089	273.417
MCP-1	40.1215	19.369	34.5875	17.9855	27.67	24.903	36.6628	27.67	20.7525	12.4515	84.3935	80	63.641	41.505	55.34	59.4905	30.437	47.039	24.903	22.136	20.0607	37.3545	31.1288	24.903
Leptin	3894.9	5291.61	3337.55	3449.9	4445.65	9961.97	1784.43	2339.59	3251.63	6197.04	3121.65	2714.1	2687.66	8212.78	5520.72	1381.28	4652.74	2075.23	3187.74	6379.89	6941.65	2960.83	3361.78	3048.95
MIP-1alpha	21.546	15.12	18.144	10.584	13.608	25.704	21.168	11.718	13.986	9.45	13.986	13.23	12.852	11.34	10.962	19.656	10.206	9.828	10.962	12.474	13.986	12.474	13.23	12.852
IL-4	8.448	7.04	9.856	11.264	14.08	9.856	7.04	7.04	9.856	5.632	8.448	7.04	12.672	8.448	8.448	14.08	8.448	5.632	8.448	8.448	8.448	7.744	8.448	7.04
IL-1beta	90.4045	80.3095	82.3285	87.376	147.946	84.3475	106.052	91.414	96.4615	75.7668	100.499	101.509	83.338	90.4045	89.395	112.109	84.3475	78.7952	75.262	88.3855	101.004	72.2335	97.471	96.4615
IL-2	110.284	110.284	89.002	83.6815	89.002	99.643	131.566	110.284	142.207	57.079	190.091	99.643	89.002	78.361	78.361	78.361	120.925	78.361	89.002	110.284	110.284	78.361	99.643	104.963
IL-6	196.408	160.868	551.808	551.808	320.798	462.958	214.178	178.638	231.948	160.868	196.408	338.568	409.648	178.638	231.948	516.268	267.488	196.408	534.038	178.638	178.638	196.408	160.868	160.868
IL-13	19.158	35.123	129.316	28.737	27.1405	25.544	25.544	23.9475	31.93	22.351	30.3335	28.737	25.544	30.3335	39.1142	28.737	83.018	21.5527	23.9475	23.9475	25.544	41.509	28.737	28.737
IL-10	247.244	172.254	199.036	124.045	314.201	118.689	156.184	140.114	129.401	113.332	212.427	129.401	124.045	118.689	99.9407	300	124.045	113.332	118.689	124.045	150.827	102.619	145.471	124.045
IL-12P70	115.722	106.563	115.722	109.616	115.722	115.722	121.828	121.828	112.669	112.669	115.722	109.616	109.616	109.616	109.616	115.722	103.51	103.51	109.616	103.51	121.828	109.616	124.881	109.616
IL-5	38.116	39.236	39.796	41.476	41.476	39.796	36.996	36.996	40.356	31.396	39.236	42.596	39.236	34.756	36.996	50.436	38.116	34.756	36.996	36.996	44.836	32.516	41.476	36.996
IFN	82.0115	92.4085	102.805	82.0115	97.607	123.6	121	87.21	128.798	71.6145	113.203	126.199	87.21	97.607	141.794	108.004	108.004	82.0115	133.996	87.21	97.607	128.798	97.607	102.805
IL-17	21.3025	21.3025	8.059	33.8103	30.1315	22.774	12.4735	16.888	21.3025	21.3025	18.3595	50.7325	36.0175	16.1522	24.2455	47.7895	9.5305	13.945	61.033	12.4735	18.3595	11.002	21.3025	13.945
IL-18	48.47	32.97	32.97	26.77	60.87	51.57	39.17	26.77	60.87	20.57	80	60.87	45.37	45.37	23.67	54.67	67.07	29.87	76.37	51.57	54.67	36.07	26.77	42.27
IP-10	149.462	152.567	189.827	183.617	155.672	248.822	161.882	152.567	164.987	146.357	149.462	217.772	220.877	149.462	152.567	174.302	161.882	143.252	168.092	161.882	158.777	152.567	164.987	158.777
GROKC	1758.64	188.068	404.952	796.446	472.958	305.7	1094.2	313.052	321.323	216.557	544.64	631.026	300.186	250.56	263.426	1208.71	413.223	336.027	340.622	191.744	270.778	232.18	268.94	347.974
RANTES	2739.21	3349.43	3799.48	1157.61	1266.97	2149.21	796.446	956.352	954.514	1399.31	983.922	1700.74	958.19	910.402	2206.19	840.558	820.34	744.982	2114.29	1586.79	2004.93	3967	1419.53	1292.71
TNF-alpha	12.57	6.704	10.056	7.542	12.57	8.38	11.732	10.056	9.218	7.961	12.57	14.246	14.246	10.894	10.894	10.056	9.218	8.38	8.38	10.056	10.056	9.218	12.57	9.637
VEGF	83.7	103.23	96.255	85.095	107.415	93.465	83.7	78.12	92.07	78.12	80.91	92.07	89.28	97.65	61.38	100.44	93.465	80.91	92.07	80.91	100.44	101.835	92.07	86.49
	Eotaxin				GMCSF				GCSF				IL-1alpha				MCP-1				Leptin				MIP-1alpha				IL-4				IL-1beta				IL-2				IL-6				IL-13				IL-10
	Standard				Standard				Standard				Standard				Standard				Standard				Standard				Standard				Standard				Standard				Standard				Standard				Standard
	12904	5000							16002	5000			6205.5	5000															17358.5	5000							2338	5000			1416.5	5000							4684
	3404	1250			4239.5	1250			5064	1250			1646	1250			4590	1250			6859	6250			14807	1250			5697.5	1250			6273.5	1250			793	1250			303	1250			3958	1250			1174
	464.5	312.5			1102	312.5			1331	312.5			390.5	312.5			573	312.5			2403	1562.5			7471	312.5			837	312.5			1797	312.5			198	312.5			88	312.5			780	312.5			293
	51	78.13			447	78.13			304.5	78.13			167	78.13			62	78.13			577.5	390.63			1406	78.13			73	78.13			467.5	78.13			54	78.13			28	78.13			94.5	78.13			83
	16	19.53			311.5	19.53			89	19.53			143	19.53			16	19.53			159.5	97.66			375	19.53			19.5	19.53			206	19.53			27	19.53			19	19.53			28.5	19.53			40
	12	4.88			247.5	4.88			34	4.88			104.5	4.88			8	4.88			52	24.41			87	4.88			7	4.88			121	4.88			12	4.88			11	4.88			13	4.88			25
	11	0			236	0			20	0			103	0			8	0			27.5	0			21	0			6	0			84	0			12	0			8	0			10	0			22
	0.3839				0.2901				0.306				0.8164				0.2767				0.8812				0.0756				0.2816				0.2019				2.1282				3.554				0.3193				1.0713
	27.25				0				0				-69.471				0				0				0				0				-23.669				-91.895				0.9376								-15.224
[truncated: 21 more columns]

## Sheet: Burn
Name	t=2 (hours)	t=2	t=2	t=4	t=4	t=4	t=8	t=8	t=8	t=12	t=12	t=12	t=16	t=16	t=16	t=20	t=20	t=20	t=24	t=24	t=24	t=0	t=0	t=0
Eotaxin	52.2035	52.2035	54.123	52.2035	52.2035	52.2035	54.123	52.2035	54.123	54.123	50.284	50.284	52.2035	52.2035	48.3645	50.284	51.2437	45.4853	48.3645	54.123	57.962	54.123	48.3645	46.445
GMCSF	188.565	181.312	107.337	176.961	118.941	162.456	177.686	121.117	205.971	181.312	119.666	187.84	98.634	92.832	54.3937	156.654	110.238	72.525	75.426	79.0523	71.0745	55.8443	55.119	50.7675
GCSF	26.01	19.89	22.95	22.95	22.95	26.01	27.54	24.48	21.42	21.42	19.89	24.48	24.48	24.48	22.95	23.715	21.42	16.83	18.36	22.95	22.95	21.42	19.89	16.83
IL-1alpha	199.941	185.654	114.219	273.417	232.597	297.909	279.54	253.007	293.827	240.761	208.105	285.663	163.203	142.793	85.645	253.007	283.622	155.039	199.941	244.843	265.253	179.531	293.827	97.891
MCP-1	44.272	29.0535	37.3545	47.039	60.874	47.039	69.175	69.175	30.437	114.831	40.1215	98.2285	156.335	168.095	70.5585	89.2357	87.8522	159.794	127.974	177.78	116.906	38.738	44.272	56.7235
Leptin	5511.91	1537.69	2167.75	6260.93	6216.87	8501.38	6582.56	1163.18	4771.7	3762.72	2744.94	3359.57	5069.1	7023.16	3209.77	3167.91	4947.94	1119.12	1932.03	1735.96	1965.08	2566.49	3289.08	2057.6
MIP-1alpha	15.498	19.278	13.797	11.718	13.608	16.254	15.876	15.12	16.254	12.096	9.45	13.23	11.34	13.608	7.938	13.608	10.773	8.694	8.694	10.206	12.096	10.206	13.986	8.316
IL-4	8.448	8.448	8.448	11.264	8.448	8.448	9.856	11.264	8.448	9.856	9.856	8.448	8.448	9.856	9.856	9.856	9.856	7.04	8.448	8.448	9.856	7.744	9.152	7.04
IL-1beta	93.9377	90.4045	83.8427	86.3665	107.566	97.471	126.746	92.4235	114.632	121.194	90.4045	112.614	81.319	84.3475	69.205	98.4805	86.3665	71.224	77.281	93.433	98.9852	71.224	90.9093	71.224
IL-2	78.361	323.104	73.0405	110.284	110.284	142.207	163.489	248.617	110.284	99.643	99.643	152.848	57.079	57.079	46.438	94.3225	89.002	78.361	94.3225	110.284	248.617	99.643	237.976	78.361
IL-6	214.178	214.178	223.063	205.293	214.178	214.178	320.798	285.258	285.258	249.718	303.028	267.488	267.488	267.488	214.178	320.798	285.258	214.178	249.718	267.488	320.798	196.408	214.178	143.098
IL-13	30.3335	22.351	31.93	27.1405	27.1405	20.7545	23.9475	22.351	20.7545	28.737	30.3335	27.1405	24.7458	22.351	19.158	31.1318	31.93	19.158	23.9475	31.93	23.9475	28.737	28.737	19.158
IL-10	429.365	429.365	418.652	231.175	236.531	461.505	365.087	193.679	177.61	161.541	169.575	174.932	284.74	295.453	113.332	199.036	161.541	134.758	129.401	140.114	140.114	134.758	134.758	107.975
IL-12P70	103.51	115.722	152.358	152.358	182.888	146.252	115.722	109.616	121.828	109.616	127.934	115.722	140.146	109.616	127.934	146.252	109.616	103.51	115.722	115.722	109.616	121.828	109.616	109.616
IL-5	40.356	32.516	36.996	39.236	39.236	45.956	45.956	41.476	32.516	42.596	42.596	43.716	40.356	41.476	35.876	43.716	42.596	34.756	39.796	41.476	39.236	34.756	33.636	33.636
IFN	82.0115	97.607	97.607	92.4085	97.607	87.21	211.974	97.607	97.607	92.4085	97.607	92.4085	82.0115	87.21	76.813	97.607	87.21	76.813	76.813	97.607	100.206	97.607	133.996	76.813
IL-17	18.3595	9.5305	15.4165	13.945	13.945	24.2455	27.1885	12.4735	21.3025	21.3025	29.3957	19.831	19.831	19.831	18.3595	21.3025	22.774	8.79475	13.945	22.774	16.888	22.774	21.3025	3.6445
IL-18	141.47	197.27	51.57	132.17	107.37	110.47	98.07	191.07	79.47	110.47	42.27	135.27	54.67	60.87	20.57	101.17	53.12	42.27	45.37	45.37	160.07	29.87	104.27	17.47
IP-10	146.357	149.462	149.462	158.777	155.672	155.672	149.462	146.357	152.567	164.987	152.567	158.777	130.832	146.357	140.147	158.777	158.777	152.567	149.462	149.462	155.672	158.777	149.462	171.197
GROKC	2753.92	1653.87	710.06	7510.66	4261.08	463.768	21801.1	17374.3	2417.56	9479.16	4893.35	10850.3	4149.88	8916.73	6881.15	12254.5	6948.23	5215	809.312	5884.03	3280.5	176.121	302.024	166.931
RANTES	2753.92	1618.95	1869.84	2040.77	1987.47	1511.43	5022.01	3112.33	1809.18	1522.46	676.976	1459.96	852.505	1355.2	912.24	1050.09	1046.41	978.408	654.92	697.194	811.15	1101.55	1033.55	1160.37
TNF-alpha	10.894	8.38	11.313	12.57	11.732	10.894	19.274	11.732	11.313	11.732	12.151	14.246	10.056	11.732	10.056	10.894	11.732	9.218	10.056	9.218	10.056	10.894	7.542	8.38
VEGF	94.86	76.725	86.49	97.65	100.44	112.995	103.23	89.28	89.28	89.28	94.86	100.44	86.49	100.44	86.49	106.02	99.045	72.54	78.12	94.86	97.65	97.65	89.28	83.7

## Sheet: B-CLP
Name	t=0 (hours)	t=0	t=0	t=2	t=2	t=2	t=4	t=4	t=4	t=8	t=8	t=8	t=12	t= 12	t=12	t=16	t=16	t=16	t=20	t=20	t=20	t=24	t=24	t=24	t=48	t=48	t=48	t=120	t=120	t=120	t=192	t=192	t=192
Eotaxin	54.123	48.3645	46.445	56.0425	50.284	46.445	59.8815	61.801	69.479	52.2035	56.0425	58.9218	56.0425	62.7608	57.962	54.123	59.8815	56.0425	54.123	54.123	50.284	50.284	52.2035	54.123	46.445	46.445	107.869	52.2035	50.284	56.0425	69.479	65.64	61.801
GMCSF	55.8443	55.119	50.7675	179.862	152.303	94.2825	95.733	171.884	243.684	163.181	139.248	234.981	125.468	80.5028	122.567	110.238	75.426	76.8765	82.6785	87.03	55.119	92.832	107.337	56.5695	107.337	76.1513	63.822	87.03	104.436	93.5572	94.2825	96.4583	112.414
GCSF	21.42	19.89	16.83	22.185	19.89	18.36	35.19	36.72	38.25	21.42	23.715	32.13	27.54	19.89	24.48	24.48	18.36	20.655	29.07	24.48	22.95	21.42	21.42	16.83	19.89	16.83	13.77	30.6	19.89	45.135	22.95	21.42	22.95
IL-1alpha	179.531	293.827	97.891	338.729	395.877	150.957	410.164	236.679	280.497	255.048	281.581	244.843	489.763	310.155	220.351	359.139	389.754	530.583	206.064	301.991	230.787	216.269	240.761	179.531	330.565	644.879	644.879	189.736	559.157	167.285	450.984	636.715	171.367
MCP-1	38.738	44.272	56.7235	76.0925	76.0925	49.806	217.209	216.518	197.149	179.855	217.209	219.976	207.525	71.942	346.567	242.113	73.3255	244.188	124.515	100.996	89.9275	113.447	116.906	120.365	184.006	83.01	38.738	100.996	66.408	142.5	35.971	62.2575	124.515
Leptin	2566.49	3289.08	2057.6	2178.77	3621.73	2255.87	5533.94	2520.23	2383.65	3467.52	2786.8	3892.7	2568.7	971.523	1850.52	2035.57	909.839	1387.89	1647.84	693.945	2385.85	1537.69	2780.19	2947.61	2890.34	3278.06	1958.47	3291.28	3242.82	2119.29	4146.05	4066.74	7234.65
MIP-1alpha	10.206	13.986	8.316	22.68	16.632	23.814	45.171	29.484	37.422	15.876	28.161	26.082	18.9	11.34	17.199	14.742	12.852	15.12	13.23	18.522	20.412	16.632	17.01	23.436	15.12	14.364	14.364	21.168	13.986	20.034	12.852	27.594	23.436
IL-4	7.744	9.152	7.04	26.752	35.2	8.448	11.264	16.896	5.632	9.856	12.672	8.448	33.792	8.448	7.04	12.672	9.856	19.008	7.04	8.448	5.632	7.04	7.04	7.04	8.448	11.264	8.448	7.04	9.856	8.448	16.192	15.488	8.448
IL-1beta	71.224	90.9093	71.224	101.509	108.576	73.243	106.556	107.566	62.1385	90.9093	130.785	106.556	83.338	72.2335	79.3	169.145	90.9093	103.528	66.1765	86.3665	71.224	73.243	89.395	63.6527	120.689	97.471	111.604	48.0055	95.452	74.2525	95.452	61.129	73.243
IL-2	99.643	237.976	78.361	206.053	184.771	110.284	131.566	397.591	73.0405	89.002	120.925	99.643	174.13	89.002	99.643	184.771	142.207	301.822	99.643	99.643	57.079	99.643	89.002	78.361	131.566	195.412	184.771	25.156	110.284	152.848	174.13	259.258	227.335
IL-6	196.408	214.178	143.098	356.338	462.958	178.638	338.568	374.108	143.098	303.028	356.338	267.488	729.508	303.028	249.718	1244.84	885.258	924.978	276.373	320.798	343.098	278.638	178.638	178.638	214.178	356.338	285.258	378.638	658.428	296.408	587.348	782.818	249.718
IL-13	28.737	28.737	19.158	23.9475	22.351	20.7545	27.9387	41.509	25.544	28.737	23.9475	38.316	31.93	78.2285	63.86	25.544	100.579	52.6845	43.1055	33.5265	44.702	21.5527	20.7545	20.7545	23.9475	20.7545	23.9475	27.1405	27.9387	27.1405	27.1405	28.737	20.7545
IL-10	134.758	134.758	107.975	466.861	496.322	367.766	306.166	300.81	407.94	140.114	169.575	172.254	182.966	145.471	177.61	166.897	156.184	156.184	134.758	182.966	182.966	140.114	132.08	156.184	145.471	86.5495	91.906	124.045	118.689	191.001	193.679	124.045	212.427
IL-12P70	109.616	124.881	109.616	140.146	115.722	103.51	121.828	115.722	97.404	115.722	115.722	109.616	359.962	115.722	115.722	134.04	109.616	201.206	112.669	121.828	97.404	103.51	109.616	109.616	115.722	121.828	109.616	103.51	127.934	103.51	237.842	173.729	109.616
IL-5	34.756	33.636	33.636	42.596	36.996	30.276	43.156	40.356	42.596	38.116	38.116	39.236	49.316	32.516	42.596	43.716	34.756	38.116	41.476	44.836	38.116	43.156	34.756	29.716	35.876	30.836	44.836	44.836	35.876	43.716	33.636	34.756	33.636
IFN	97.607	133.996	76.813	123.6	92.4085	144.393	118.401	133.996	101.218	97.607	102.805	187.21	362.731	118.401	87.21	97.607	108.004	175.584	113.203	196.379	106.813	106.416	76.813	82.0115	108.004	123.6	123.6	128.798	118.401	97.607	154.791	123.6	139.195
IL-17	22.774	21.3025	3.6445	31.603	9.5305	8.059	40.432	59.5615	41.9035	16.888	15.4165	34.546	16.888	15.4165	19.831	15.4165	21.3025	18.3595	18.3595	22.774	8.059	24.2455	53.6755	2.173	11.002	0.7015	11.002	11.002	6.5875	3.6445	25.717	11.002	8.059
IL-18	29.87	104.27	17.47	256.17	463.87	60.87	101.17	293.37	5.07	88.77	84.12	206.57	113.57	39.17	36.07	160.07	51.57	208.12	70.17	76.37	5.07	63.97	94.97	115.12	110.47	166.27	411.17	39.17	42.27	76.37	73.27	122.87	143.02
IP-10	158.777	149.462	171.197	137.042	130.832	124.622	124.622	127.727	112.202	124.622	127.727	124.622	171.197	127.727	118.412	132.385	127.727	149.462	130.832	140.147	110.65	118.412	118.412	118.412	124.622	160.329	149.462	130.832	164.987	118.412	137.042	127.727	118.412
GROKC	176.121	302.024	166.931	11419.2	813.907	703.627	15143.9	3542.42	280.887	10689.5	17845.7	5489.78	1129.12	3250.18	3206.06	26999	1012.41	1655.71	302.024	638.378	248.722	868.128	744.982	572.21	585.076	2423.08	3595.72	309.376	379.22	239.532	234.018	838.72	1123.61
RANTES	1101.55	1033.55	1160.37	2234.68	4604.78	1708.09	7150.41	6588.9	4386.98	875.48	2140.02	1467.32	495.014	644.811	831.368	1758.64	788.175	3987.21	3294.29	4175.61	4865.78	734.873	854.343	1354.28	1095.12	1770.59	3564.47	5926.3	5104.72	5661.63	1504.99	1132.8	2209.87
TNF-alpha	10.894	7.542	8.38	30.168	13.408	10.894	16.76	17.598	18.436	12.57	13.408	12.57	11.732	11.313	9.218	19.274	11.732	15.922	10.894	12.57	8.38	9.218	10.056	8.38	10.894	12.57	12.57	8.38	11.732	10.894	15.084	8.38	10.894
VEGF	97.65	89.28	83.7	99.045	86.49	80.91	142.29	139.5	147.87	83.7	92.07	138.105	100.44	66.96	86.49	89.28	72.54	83.7	94.86	92.07	89.28	106.02	78.12	89.28	80.91	62.775	138.105	119.97	87.885	106.02	110.205	75.33	114.39

## Sheet: B-SCLP
Name	t=0 (hours)	t=0	t=0	t=2	t=2	t=2	t=4	t=4	t=4	t=8	t=8	t=8	t=12	t= 12	t=12	t=16	t=16	t=16	t=20	t=20	t=20	t=24	t=24	t=24	t=48	t=48	t=48	t=120	t=120	t=120	t=192	t=192	t=192
Eotaxin	54.123	48.3645	46.445	52.2035	56.0425	56.0425	57.962	52.2035	46.445	51.2437	56.0425	48.3645	99.2313	52.2035	50.284	58.9218	56.0425	109.788	52.2035	59.8815	52.2035	50.284	48.3645	44.5255	48.3645	73.318	60.8413	44.5255	100.191	46.445	56.0425	54.123	47.4047
GMCSF	55.8443	55.119	50.7675	81.228	110.238	77.6017	82.6785	62.3715	30.4605	68.8988	101.535	70.3492	53.6685	53.6685	63.0968	146.5	137.798	113.139	81.228	95.733	42.7897	102.986	84.8542	59.4705	116.04	113.139	104.436	48.5917	126.194	82.6785	102.986	63.822	15.9555
GCSF	21.42	19.89	16.83	22.95	30.6	18.36	29.07	27.54	15.3	29.07	26.01	21.42	22.95	24.48	18.36	36.72	29.07	50.49	22.95	29.07	13.77	19.89	24.48	21.42	38.25	27.54	22.95	10.71	47.43	16.83	42.84	45.9	12.24
IL-1alpha	179.531	293.827	97.891	371.385	259.13	199.941	379.549	444.861	546.911	277.499	346.893	432.615	295.868	385.672	489.763	248.925	514.255	318.319	355.057	281.581	240.761	224.433	287.704	412.205	248.925	134.629	175.449	216.269	269.335	175.449	461.189	377.535	338.729
MCP-1	38.738	44.272	56.7235	136.275	198.532	49.806	285.001	139.733	77.476	161.869	319.589	244.88	108.605	235.195	204.758	96.845	77.476	87.1605	86.4688	102.379	67.7915	96.845	78.1677	59.4905	47.039	200.607	174.321	63.641	67.7915	73.3255	43.5802	40.1215	120.365
Leptin	2566.49	3289.08	2057.6	1599.38	718.178	1222.66	1473.81	612.434	559.562	885.606	1617	1788.84	1361.45	1495.84	1564.13	909.839	259.954	5901.84	2132.5	3996.24	808.501	1387.89	436.194	533.126	3575.47	356.886	4038.1	3297.89	1528.88	2440.92	5291.61	4132.83	5461.24
MIP-1alpha	10.206	13.986	8.316	23.814	21.168	12.852	48.006	34.398	34.02	15.12	19.656	16.065	17.577	12.096	13.608	21.546	14.175	27.594	14.742	17.01	10.773	13.608	12.852	11.34	18.522	24.192	31.563	13.986	17.388	17.01	22.68	31.374	12.096
IL-4	7.744	9.152	7.04	9.152	9.856	7.04	12.672	12.672	12.672	8.448	8.448	13.376	8.448	12.672	9.856	8.448	11.264	8.448	9.856	9.856	7.04	7.04	7.04	7.04	7.04	7.04	7.04	11	7.04	9.152	11.264	8.448	11.968
IL-1beta	71.224	90.9093	71.224	98.4805	72.2335	65.6718	111.604	125.232	115.137	114.632	120.185	91.414	98.4805	78.2905	98.4805	92.9283	76.2715	81.8238	81.319	90.4045	98.9852	104.033	88.3855	81.319	78.2905	58.6052	41.4438	88.3855	86.3665	93.433	80.3095	90.4045	108.576
IL-2	99.643	237.976	78.361	152.848	110.284	57.079	174.13	168.81	237.976	131.566	195.412	179.451	131.566	67.72	131.566	99.643	67.72	78.361	94.3225	142.207	158.168	110.284	110.284	89.002	99.643	78.361	46.438	110.284	120.925	131.566	110.284	227.335	190.091
IL-6	196.408	214.178	143.098	285.258	196.408	214.178	409.648	516.268	374.108	303.028	320.798	374.108	338.568	462.958	498.498	285.258	498.498	409.648	267.488	249.718	231.948	231.948	223.063	231.948	160.868	160.868	267.488	249.718	214.178	231.948	569.578	409.648	303.028
IL-13	28.737	28.737	19.158	28.737	25.544	27.1405	28.737	25.544	17.5615	22.351	30.3335	20.7545	52.6845	38.316	20.7545	27.1405	30.3335	47.895	25.544	36.7195	60.667	20.7545	17.5615	20.7545	39.1142	38.316	30.3335	42.3073	31.93	22.351	52.6845	55.8775	33.5265
IL-10	134.758	134.758	107.975	304.356	209.749	215.106	268.671	354.375	231.175	145.471	172.254	166.897	182.966	150.827	161.541	140.114	145.471	172.254	145.471	156.184	177.61	145.471	145.471	113.332	169.575	201.714	215.106	97.2625	142.793	188.323	140.114	124.045	124.045
IL-12P70	109.616	124.881	109.616	127.934	112.669	103.51	137.093	127.934	146.252	109.616	121.828	140.146	115.722	121.828	121.828	109.616	134.04	109.616	130.987	134.04	118.775	115.722	103.51	115.722	109.616	103.51	134.04	127.934	115.722	134.04	134.04	152.358	146.252
IL-5	34.756	33.636	33.636	62.756	43.716	28.036	42.596	38.116	26.916	43.716	45.956	34.756	34.756	42.036	34.756	56.036	48.196	49.316	35.876	40.356	29.156	34.756	36.996	33.636	43.716	40.916	36.996	23.556	36.996	33.636	35.876	38.116	33.636
IFN	97.607	133.996	76.813	92.4085	76.813	71.6145	133.996	108.004	102.805	92.4085	102.805	118.401	87.21	144.393	191.18	82.0115	113.203	170.386	113.203	97.607	105.405	82.0115	87.21	217.173	71.6145	76.813	87.21	76.813	97.607	87.21	82.0115	102.805	123.6
IL-17	22.774	21.3025	3.6445	31.603	24.2455	6.5875	18.3595	13.945	0	15.4165	28.66	12.4735	18.3595	24.2455	8.059	33.0745	24.2455	46.318	11.002	21.3025	0	9.5305	7.32325	9.5305	30.1315	29.3957	12.4735	12.4735	15.4165	5.116	27.1885	13.945	25.717
IL-18	29.87	104.27	17.47	67.07	79.47	26.77	135.27	101.17	212.77	54.67	102.72	122.87	57.77	26.77	104.27	45.37	29.87	82.57	32.97	70.17	76.37	67.07	45.37	79.47	42.27	26.77	17.47	138.37	73.27	42.27	42.27	45.37	79.47
IP-10	158.777	149.462	171.197	126.174	121.517	118.412	127.727	130.832	133.937	121.517	124.622	140.147	127.727	152.567	137.042	121.517	152.567	130.832	130.832	124.622	124.622	121.517	124.622	130.832	118.412	115.307	146.357	152.567	118.412	149.462	127.727	141.882	124.622
GROKC	176.121	302.024	166.931	13818.7	11209.6	14386.6	2430.43	2055.48	2522.33	10997.3	7420.6	2517.73	1379.09	1693.39	2060.99	1110.74	1906.6	2005.85	303.862	566.696	599.78	537.288	320.404	539.126	368.192	162.336	204.61	915.916	893.86	298.348	1088.69	415.061	1046.41
RANTES	1101.55	1033.55	1160.37	2032.5	3134.38	1151.18	3581.02	5252.68	4709.55	2167.59	6501.6	6934.45	1112.58	820.34	1562.89	922.349	866.29	1153.02	2099.59	2153.81	1429.64	1974.6	2733.7	3185.85	1847.27	933.928	1430.96	2913.82	2757.59	2480.97	1608.84	2664.77	3176.66
TNF-alpha	10.894	7.542	8.38	14.246	11.732	15.922	17.598	17.598	19.274	13.408	12.57	15.084	13.408	9.218	12.151	11.732	10.056	10.056	10.894	11.732	12.57	13.827	10.894	10.894	10.056	9.218	8.38	13.408	11.732	13.408	10.894	12.57	15.084
VEGF	97.65	89.28	83.7	114.39	108.81	64.17	108.81	94.86	53.01	94.86	103.23	86.49	80.91	89.28	75.33	119.97	108.81	107.415	78.12	100.44	50.22	83.7	80.91	72.54	97.65	94.86	83.7	55.8	101.13	78.12	83.7	92.07	106.02

## Sheet: S-CLP
Name	t=0 (hours)	t=0	t=0	t=2	t=2	t=2	t=4	t=4	t=4	t=8	t=8	t=8	t=12	t= 12	t=12	t=16	t=16	t=16	t=20	t=20	t=20	t=24	t=24	t=24	t=48	t=48	t=48	t=120	t=120	t=120	t=192	t=192	t=192
Eotaxin	47.4047	45.4853	46.445	52.2035	48.3645	48.3645	63.7205	49.3242	59.8815	57.962	61.801	50.284	56.0425	46.445	49.3242	104.03	90.6865	123.225	48.3645	72.3582	50.284	54.123	50.284	50.284	40.6865	44.5255	44.5255	49.3242	42.606	48.3645	47.4047	50.284	138.581
GMCSF	97.1835	142.149	130.545	121.842	133.446	87.03	47.8665	94.2825	84.129	74.7007	84.129	76.8765	82.6785	108.787	109.513	74.7007	36.2625	89.2057	58.02	85.5795	76.8765	91.3815	105.886	108.787	33.3615	19.5817	13.0545	207.422	69.624	76.8765	51.4928	115.315	84.129
GCSF	18.36	24.48	16.83	27.54	26.01	19.89	15.3	22.95	22.95	32.13	26.01	26.01	21.42	18.36	19.89	20.655	9.18	39.78	21.42	26.01	24.48	29.07	24.48	20.655	16.83	18.36	13.77	24.48	12.24	16.83	41.31	21.42	32.13
IL-1alpha	273.417	257.089	273.417	281.581	261.171	281.581	359.139	159.121	326.483	299.95	322.401	253.007	314.237	261.171	257.089	848.979	32.579	1000.01	240.761	485.681	253.007	253.007	285.663	244.843	259.13	228.515	236.679	228.515	183.613	334.647	248.925	320.36	677.535
MCP-1	37.3545	31.1288	24.903	102.379	116.214	113.447	84.3935	94.078	88.544	152.185	81.6265	110.68	63.641	132.816	124.515	112.064	59.4905	154.952	65.0245	103.071	143.884	62.9492	114.831	69.175	210.292	229.661	92.6945	13.835	22.8278	31.8205	76.0925	48.4225	21.4443
Leptin	2960.83	3361.78	3048.95	1784.43	1233.68	2172.16	1859.33	1339.42	1806.46	1403.31	3452.1	2833.06	2035.57	3042.34	2751.55	2493.8	2315.35	1846.11	912.042	4163.67	2355.01	929.666	2740.53	3383.81	154.21	2388.05	2410.08	599.216	5027.25	3701.04	3513.78	8296.5	6564.94
MIP-1alpha	12.474	13.23	12.852	17.766	13.986	14.742	16.254	12.474	17.199	22.68	15.12	16.254	12.096	24.192	10.584	14.931	16.804	16.254	17.388	19.656	15.498	14.742	18.333	14.364	17.766	12.474	12.096	10.206	9.828	13.608	19.656	18.522	14.364
IL-4	7.744	8.448	7.04	9.856	7.04	8.448	9.856	11.264	15.488	16.192	11.264	8.448	9.856	14.08	9.856	22.528	5.632	22.528	7.04	14.08	8.448	7.04	13.376	7.04	7.04	5.632	7.04	7.04	5.632	8.448	7.04	7.04	12.672
IL-1beta	72.2335	97.471	96.4615	99.49	92.4235	98.4805	63.148	82.3285	81.319	81.319	93.433	89.395	92.9283	96.4615	93.9377	82.3285	29.8345	85.357	69.205	83.8427	67.186	81.319	85.357	111.099	38.92	88.3855	89.8997	70.2145	43.9675	67.186	135.832	78.7952	63.148
IL-2	78.361	99.643	104.963	99.643	94.3225	94.3225	126.246	78.361	248.617	227.335	131.566	131.566	115.605	578.488	89.002	110.284	14.515	120.925	89.002	216.694	94.3225	110.284	269.899	120.925	25.156	89.002	89.002	78.361	35.797	142.207	110.284	142.207	99.643
IL-6	196.408	160.868	160.868	178.638	231.948	178.638	338.568	231.948	480.728	391.878	303.028	214.178	320.798	285.258	231.948	622.888	143.098	534.038	249.718	471.843	231.948	231.948	178.638	214.178	160.868	160.868	143.098	178.638	125.328	214.178	231.948	214.178	818.358
IL-13	41.509	28.737	28.737	25.544	20.7545	25.544	60.667	23.9475	92.597	28.737	60.667	25.544	51.088	31.1318	35.123	30.3335	17.5615	17.5615	22.351	81.4215	60.667	25.544	39.9125	28.737	12.772	19.158	15.1668	19.158	20.7545	27.1405	31.93	28.737	30.3335
IL-10	102.619	145.471	124.045	191.001	188.323	247.244	188.323	161.541	156.184	156.184	140.114	134.758	177.61	140.114	156.184	199.036	81.193	145.471	137.436	134.758	140.114	134.758	134.758	118.689	290.096	220.462	107.975	102.619	91.906	91.906	177.61	134.758	118.689
IL-12P70	121.828	109.616	109.616	109.616	109.616	109.616	127.934	103.51	109.616	127.934	134.04	109.616	115.722	112.669	121.828	237.842	197.404	247.001	109.616	173.729	115.722	127.934	115.722	109.616	97.404	109.616	109.616	103.51	103.51	109.616	115.722	109.616	152.358
IL-5	32.516	41.476	36.996	38.116	38.116	40.356	31.396	38.116	33.636	40.356	36.996	40.356	42.596	44.836	35.876	35.876	22.436	45.956	38.116	41.476	42.036	40.356	41.476	33.636	25.796	33.636	29.156	34.756	26.916	31.396	34.756	36.996	30.836
IFN	128.798	97.607	102.805	97.607	87.21	82.0115	97.607	89.8093	84.6107	113.203	149.592	82.0115	128.798	82.0115	102.805	118.401	100.82	118.401	87.21	276.955	139.195	82.0115	126.199	71.6145	76.019	76.813	66.416	74.2138	79.4123	178.184	133.996	92.4085	108.004
IL-17	11.002	21.3025	13.945	22.774	13.945	18.3595	8.059	15.4165	22.774	22.774	13.945	16.888	28.66	3.6445	41.9035	16.888	0	63.2403	13.945	37.489	16.888	25.717	15.4165	13.2093	5.116	19.831	15.4165	5.116	15.4165	18.3595	28.66	12.4735	9.5305
IL-18	36.07	26.77	42.27	346.07	246.87	202.72	138.37	53.12	209.67	318.17	87.22	113.57	60.87	160.07	45.37	139.92	20.57	104.27	63.97	104.27	48.47	110.47	268.57	383.27	132.17	175.57	132.17	17.47	17.47	141.47	129.07	101.17	116.67
IP-10	152.567	164.987	158.777	115.307	121.517	124.622	152.567	121.517	140.147	130.832	133.937	121.517	127.727	124.622	130.832	161.882	112.202	158.777	118.412	152.567	127.727	123.07	127.727	121.517	112.202	118.412	115.307	116.859	115.307	127.727	119.965	121.517	137.042
GROKC	232.18	268.94	347.974	890.184	2184.14	1527.97	2930.36	13572.4	5376.74	6111.02	4688.41	2432.27	1060.2	2055.48	1373.58	1224.7	480.31	1307.41	389.329	492.257	375.544	1093.28	1180.59	1428.72	7966.48	1329.47	1449.06	189.906	320.404	491.338	2204.35	809.312	414.142
RANTES	3967	1419.53	1292.71	1135.56	1187.94	1243.08	544.64	744.063	740.387	1459.05	948.081	1386.44	1022.52	591.509	607.132	538.207	551.992	1818.37	2880.74	3965.16	3676.59	1360.71	1822.05	1116.26	401.276	1338.66	1072.15	533.612	1496.72	2020.55	2356.91	2656.5	4965.03
TNF-alpha	9.218	12.57	9.637	10.894	10.056	10.894	14.246	12.57	11.732	9.637	10.056	9.218	8.38	16.76	9.218	10.056	10.894	9.637	9.704	9.218	9.218	9.218	10.056	10.056	9.218	10.056	10.475	12.57	10.056	10.894	9.218	5.866	6.704
VEGF	101.835	92.07	86.49	86.49	89.28	93.465	75.33	86.49	83.7	97.65	86.49	90.675	89.28	89.28	89.28	89.28	50.22	103.23	83.7	89.28	92.07	92.07	89.28	80.91	43.245	75.33	66.96	69.75	66.96	66.96	72.54	83.7	69.75

## Sheet: S-SCLP
Name	t=0 (hours)	t=0	t=0	t=2	t=2	t=2	t=4	t=4	t=4	t=8	t=8	t=8	t=12	t= 12	t=12	t=16	t=16	t=16	t=20	t=20	t=20	t=24	t=24	t=24	t=48	t=48	t=48	t=120	t=120	t=120	t=192	t=192	t=192
Eotaxin	47.4047	45.4853	46.445	59.8815	55.0827	52.2035	64.6803	59.8815	52.2035	65.64	48.3645	44.5255	46.445	59.8815	54.03	52.2035	46.445	51.2437	46.445	46.445	46.445	48.3645	48.3645	52.2035	44.5255	49.3242	73.318	46.445	73.318	46.445	59.8815	57.962	41.6463
GMCSF	97.1835	142.149	130.545	113.864	125.468	122.567	116.04	137.798	147.226	120.391	82.6785	66.723	49.317	131.27	89.931	92.832	75.426	86.3047	118.035	113.139	63.0968	78.327	54.3937	65.2725	98.634	190.741	131.27	124.743	89.2057	113.139	158.105	71.7998	56.5695
GCSF	18.36	24.48	16.83	22.95	18.36	26.01	26.01	26.01	27.54	31.365	18.36	16.065	12.24	24.48	32.13	21.42	18.36	19.89	12.24	18.36	16.83	21.42	21.42	21.42	13.77	22.185	38.25	36.72	29.835	14.535	18.36	10.71	15.3
IL-1alpha	273.417	257.089	273.417	318.319	297.909	314.237	453.025	275.458	299.95	1302.08	163.203	114.219	134.629	493.845	820.405	318.319	195.859	281.581	308.114	126.465	155.039	204.023	230.556	195.859	210.146	697.945	581.608	183.613	671.412	187.695	710.191	350.975	599.977
MCP-1	37.3545	31.1288	24.903	42.1968	38.738	68.4832	114.831	52.573	44.9637	149.418	143.945	103.763	122.44	45.6555	52.573	98.2285	119.673	71.942	9.6845	45.6555	86.4688	59.4905	62.2575	44.272	35.971	60.874	33.204	26.2865	29.0535	45.6555	23.5195	16.602	15.2185
Leptin	2960.83	3361.78	3048.95	1832.9	2791.2	2196.39	1938.64	2934.4	3163.51	797.486	1070.66	652.088	2214.01	6062.66	713.772	3416.85	3831.02	2846.28	158.616	2370.43	1383.48	5529.53	1506.85	3035.73	3524.8	5234.33	5128.58	8195.16	4892.86	4146.05	8516.8	3315.51	4176.89
MIP-1alpha	12.474	13.23	12.852	20.57	19.089	17.01	17.01	17.01	15.498	15.876	16.632	10.206	9.072	14.364	13.23	16.443	12.096	13.608	8.316	10.584	12.096	10.206	11.718	12.474	12.852	19.003	15.876	13.797	13.23	17.766	13.168	5.67	5.859
IL-4	7.744	8.448	7.04	12.672	9.856	8.448	9.856	7.04	8.448	8.784	7.04	5.632	7.04	8.448	8.448	8.448	5.632	7.04	5.632	5.632	7.04	7.744	7.04	5.632	5.632	11.264	8.448	9.856	9.856	9.856	8.448	7.04	8.448
IL-1beta	72.2335	97.471	96.4615	89.395	87.376	92.4235	102.014	85.357	84.3475	73.243	68.7002	52.5483	37.4057	96.4615	90.4045	89.395	66.1765	77.281	65.167	62.1385	58.1005	45.9865	63.6527	68.1955	60.1195	86.3665	96.4615	106.052	77.281	52.0435	82.3285	61.129	58.1005
IL-2	78.361	99.643	104.963	237.976	142.207	163.489	120.925	184.771	174.13	89.002	62.3995	67.72	14.515	110.284	110.284	110.284	67.72	99.643	67.72	57.079	57.079	57.079	67.72	67.72	99.643	174.13	131.566	142.207	99.643	89.002	174.13	14.515	14.515
IL-6	196.408	160.868	160.868	356.338	249.718	258.603	409.648	249.718	240.833	569.578	231.948	178.638	178.638	267.488	622.888	187.523	196.408	178.638	178.638	169.753	196.408	160.868	178.638	196.408	178.638	365.223	534.038	196.408	427.418	214.178	231.948	338.568	427.418
IL-13	41.509	28.737	28.737	57.474	27.1405	23.9475	52.6845	65.4565	23.9475	84.6145	22.351	19.158	19.158	20.7545	33.5265	23.9475	20.7545	27.1405	19.158	25.544	17.5615	19.158	20.7545	23.9475	25.544	25.544	23.9475	31.93	23.9475	34.3248	33.5265	36.7195	25.544
IL-10	102.619	145.471	124.045	204.393	215.106	150.827	156.184	148.149	137.436	140.114	129.401	121.367	142.793	161.541	161.541	140.114	107.975	113.332	113.332	113.332	113.332	129.401	107.975	124.045	124.045	145.471	129.401	132.08	129.401	97.2625	124.045	81.193	75.8365
IL-12P70	121.828	109.616	109.616	103.51	109.616	127.934	121.828	115.722	115.722	128.28	97.404	94.351	103.51	127.934	118.775	115.722	109.616	103.51	103.51	103.51	109.616	103.51	109.616	109.616	115.722	152.358	164.57	127.934	115.722	115.722	121.828	121.828	158.464
IL-5	32.516	41.476	36.996	36.996	38.116	40.356	42.596	38.116	38.116	41.476	36.996	31.396	30.276	50.996	47.076	34.756	35.876	30.836	22.436	30.276	31.396	35.876	35.876	39.236	29.156	35.876	38.116	34.756	45.956	29.156	31.396	25.796	25.796
IFN	128.798	97.607	102.805	108.004	87.21	113.203	110.603	149.592	82.0115	82.0115	66.416	66.416	82.0115	109.989	76.813	87.21	87.21	108.004	66.416	76.813	76.813	63.8167	82.0115	89.8093	76.813	113.203	123.6	95.0078	118.401	95.0078	113.203	82.0115	123.6
IL-17	11.002	21.3025	13.945	11.7378	11.002	16.1522	41.9035	16.888	11.002	47.7895	5.116	0.7015	0	16.888	11.7378	13.945	11.002	2.173	0	9.5305	3.6445	9.5305	5.116	19.831	0.7015	19.831	50.7325	28.66	17.6238	3.6445	15.4165	12.4735	13.945
IL-18	36.07	26.77	42.27	155.42	98.07	116.67	107.37	91.87	94.97	45.37	40.72	5.07	14.37	36.07	42.27	85.67	60.87	39.17	0	9.72	29.87	51.57	32.97	42.27	91.87	125.97	42.27	45.37	73.27	17.47	45.37	0	0
IP-10	152.567	164.987	158.777	137.042	121.517	124.622	140.147	127.727	121.517	130.832	115.307	115.307	118.412	130.832	137.042	121.517	121.517	127.727	109.097	115.307	118.412	115.307	118.412	124.622	121.517	146.357	152.567	121.517	183.617	124.622	155.672	180.512	137.042
GROKC	232.18	268.94	347.974	1454.45	1723.72	1565.65	1613.64	4452.23	2389.99	3331.05	5420.85	3202.39	1554.62	1157.61	965.542	774.39	529.936	524.422	111.791	246.884	177.04	593.347	1652.95	592.428	747.739	847.91	559.344	896.617	744.982	910.402	265.264	170.607	208.286
RANTES	3967	1419.53	1292.71	1436.07	1586.79	2549.9	1714.53	1211.83	1426.88	1180.59	1467.32	1050.09	752.334	1346.01	988.517	1612.52	1770.59	1204.48	92.492	2912.9	2481.89	1123.61	1384.61	1250.43	2815.49	3050.75	1957.14	2962.53	2037.1	2696.94	3573.66	1536.24	1248.59
TNF-alpha	9.218	12.57	9.637	10.056	10.056	11.732	8.38	11.732	10.894	12.57	12.57	12.57	10.475	10.894	11.732	10.056	7.542	12.57	10.894	11.732	11.732	9.218	10.894	10.894	11.732	10.056	9.218	8.38	8.38	10.056	20.112	11.732	10.056
VEGF	101.835	92.07	86.49	75.33	78.12	83.7	106.02	100.44	92.07	78.12	66.96	64.17	53.01	89.28	119.97	85.095	80.91	75.33	44.64	71.145	69.75	78.12	80.91	86.49	72.54	75.33	92.07	64.17	111.6	66.96	99.045	58.59	48.825
